# Supplementary material for: Categorization of the effects of E. coli LF82 and mutants lacking the chuT and shuU genes on survival, the transcriptome, and metabolome in germ‐free honeybee
Source: FEBS Open Bio. 2024 Feb 25;14(5):756–70. doi: 10.1002/2211-5463.13776 (PMC11073505; doi:10.1002/2211-5463.13776)
Supplement: Supplementary file 2 — Table S1. Primers used. [file FEB4-14-756-s002.xlsx]

## Sheet: Sheet1
Table S1. Primers used in this study
Primers	Sequence（5’ to 3’）
chuT-GeF	TAAATACGCTTGTAACGCCG
chuT-GeR	CTTTAAAGGGCTGATCACCG
chuT-gF	tagtGCGAGTACAGCAAAACGTGG
chuT-gR	aaacCCACGTTTTGCTGTACTCGC
chuT_up_F	tctctagagtcgacctgcagTTATGGCTATCCCCCCACAA
chuT_up_R	ATATCGCCATCCAACCACGCGTTTGCCAGC
chuT_dw_F	GCGTGGTTGGATGGCGATATTAATCGGCTA
chuT_dw_R	gataacagggtaatagatctTGATGCAATACGCTGTCTGC
82chuT_jd_F	ACGTCTGAAGTGAAGAGTGC
82chuT_jd_R	CAGTGGCAGCTTTTCTCGTA
shuU-GeF	ACTTAACCAGCAGGTCTACAGT
shuU-GeR	GGCGAAGCAGCGTAGATTTT
shuU-gF	tagtATCGCCATCAATGCCCTGTG
shuU-gR	aaacCACAGGGCATTGATGGCGAT
shuU_up_F	tctctagagtcgacctgcagAAACCAGCCAGCTTGATTATGC
shuU_up_R	GGCGTTTACGCATTGGGTTGCGAAAAAGCC
shuU_dw_F	CAACCCAATGCGTAAACGCCAGCAATTACT
shuU_dw_R	gataacagggtaatagatctCGCCAGTTCAGTAATCGACC
82shuU_jd_F	CAGTGATTGATGAGGCCGAG
82shuU_jd_R	TTTGCTAACGCCTGACAGTCAC
